# Supplementary material for: A Novel Interprofessional Mock Clinic Workshop for Medical Students With Orthotics and Prosthetics Students
Source: MedEdPORTAL. 2019 Sep 27;15:10836. doi: 10.15766/mep_2374-8265.10836 (PMC6869978; doi:10.15766/mep_2374-8265.10836)
Supplement: Supplementary file 1 — A. Letter to Medical and O&P Students.docx B. Facilitator Guide for O&P IPE Workshop.docx C. Mock Clinic Grid.xlsx D. Musculoskeletal Exam Focused H&P Form.docx E. LLO Rx Template.docx F. LLP Rx Template.docx G. ULO Rx Template.docx H. ULP Rx Template.docx I. O&P MS IPE Postworkshop Evaluation.docx [file mep-15-10836-s001.zip]

Archive with 10 entries (10 files):
- _Educational Summary Report_10836.pdf
- A. Letter to Medical and O&P Students.docx
- B. Facilitator Guide for O&P IPE Workshop.docx
- C. Mock Clinic Grid.xlsx
- D. Musculoskeletal Exam Focused H&P Form.docx
- E. LLO Rx Template.docx
- F. LLP Rx Template.docx
- G. ULO Rx Template.docx
- H. ULP Rx Template.docx
- I. O&P MS IPE Postworkshop Evaluation.docx
