# Supplementary material for: A Novel Interprofessional Mock Clinic Workshop for Medical Students With Orthotics and Prosthetics Students
Source: MedEdPORTAL. 2019 Sep 27;15:10836. doi: 10.15766/mep_2374-8265.10836 (PMC6869978; doi:10.15766/mep_2374-8265.10836)
Supplement: Supplementary file 1 — A. Letter to Medical and O&P Students.docx B. Facilitator Guide for O&P IPE Workshop.docx C. Mock Clinic Grid.xlsx D. Musculoskeletal Exam Focused H&P Form.docx E. LLO Rx Template.docx F. LLP Rx Template.docx G. ULO Rx Template.docx H. ULP Rx Template.docx I. O&P MS IPE Postworkshop Evaluation.docx [file mep-15-10836-s001.zip › C. Mock Clinic Grid.xlsx]

## Sheet: Sheet1
Mock Clinic Grid
MSIII=Participating third-year medical student
OPS2=Participating second-year O&P student
All students are to be assembled in trios, including one MSIII student and two O&P Students.
Each medical student should be assigned a number from 1-10. Each O&P student should be assigned a number from 1-20 to create the pairs.
Patient assignments are in the second grid below. For example, at Station 1 is the first orthotics patient-and in the first round, Group I cares for that patient for one hour.
For the second hour, Group I cares for prosthetics patient number 6.
	Group Designation:
	I	II	III	IV	V	VI	VII	VIII	IX	X
MS III	MS #1	MS #2	MS #3	MS #4	MS #5	MS #6	MS #7	MS #8	MS #9	MS #10
OPS2 A	O&PS #1	O&PS #2	O&PS #3	O&PS #4	O&PS #5	O&PS #6	O&PS #7	O&PS #8	O&PS #9	O&PS #10
OPS2 B	O&PS #11	O&PS #12	O&PS #13	O&PS #14	O&PS #15	O&PS #16	O&PS #17	O&PS #18	O&PS #19	O&PS #20
	Orthotic Models					Prosthetic Models
Station #	1	2	3	4	5	6	7	8	9	10
SP's	OM 1	OM 2	OM 3	OM 4	OM 5	PM 1	PM 2	PM 3	PM 4	PM 5
Round 1	I	II	III	IV	V	VI	VII	VIII	IX	X
Round 2	VI	VII	VIII	IX	X	I	II	III	IV	V
